# Supplementary material for: Development of examination objectives based on nursing competency for the Korean Nursing Licensing Examination: a validity study
Source: J Educ Eval Health Prof. 2022 Aug 22;19:19. doi: 10.3352/jeehp.2022.19.19 (PMC9585263; doi:10.3352/jeehp.2022.19.19)
Supplement: Supplementary file 1 [file jeehp-19-19-dataset1.xlsx]

## Sheet: 중요도
신규간호사 실무에서의 중요도 CVI
직무상황
영역	하위영역	주요간호문제	1	2	3	4	5	6	7	8	9	10	11	12	13	14	15	16	17	18	19	20	21	22	23	24	25	26	27	28	29	30	31	32	33	34	35	36	37	38	39	40	41	42	43	44	45	46	47
1. 건강증진	건강인식	비활동적 생활양식	3	3	3	3	3	4	3	3	3	3	4	4	4	4	3	2	3	2	4	3	4	3	4	3	3	4	4	3	3	3	4	3	3	3	3	3	2	1	2	3	1	3	2	3	3	3	3
		건강문해력 향상을 위한 준비	3	2	2	3	2	4	3	3	3	3	3	4	4	3	2	2	4	4	3	3	3	3	4	4	4	4	4	3	3	3	4	4	3	2	3	3	2	1	3	3	2	1	2	2	3	4	3
	건강관리	허약노인증후군	4	4	3	3	3	4	3	3	3	4	4	3	4	4	2	2	3	4	4	4	3	4	4	4	4	4	3	3	4	4	4	4	2	3	3	2	2	1	2	3	3	3	2	2	3	4	3
		지역사회 건강 부족	4	3	3	2	2	4	3	3	3	3	3	3	4	3	2	2	3	3	4	3	3	3	4	4	3	3	4	3	4	3	3	4	3	2	3	2	2	1	2	2	1	3	2	1	3	3	3
		위험성있는 건강행위	4	3	4	3	4	4	3	4	4	4	3	3	4	3	2	2	4	4	4	3	4	4	4	3	3	4	4	4	4	3	4	4	3	3	3	4	3	1	2	4	1	2	2	2	3	4	3
		비효과적 건강유지 행위	4	3	4	3	3	4	4	3	4	4	4	3	4	4	3	2	4	4	4	3	4	4	4	4	2	4	4	4	4	3	4	4	3	3	3	3	2	1	3	4	1	2	2	3	3	4	3
		비효과적 가족건강 자가관리	4	3	3	3	3	4	4	3	4	3	4	3	4	3	2	2	3	3	3	3	4	3	4	4	2	4	4	3	3	3	3	4	3	2	3	1	1	1	3	3	1	3	2	1	3	4	3
		비효과적 가정 유지행위	4	3	3	3	2	3	3	2	4	3	2	3	4	3	2	2	2	3	3	3	3	3	4	3	2	3	4	3	3	3	3	2	3	2	3	1	1	1	3	3	1	2	2	1	3	4	3
		비효과적 보호	4	3	3	2	3	4	3	2	4	3	2	3	4	3	2	2	2	3	4	4	3	4	4	3	3	3	3	3	4	4	3	4	3	2	3	2	1	1	2	3	1	1	2	1	3	3	3
2. 성장/발달	성장	성장	3	2	3	2	3	4	4	4	4	4	3	4	4	4	3	3	3	4	3	3	4	4	4	4	4	4	4	3	4	3	4	4	3	3	4	2	2	4	4	3	3	3	2	2	4	4	3
	발달	아동발달 지연	4	3	3	3	3	4	2	4	4	4	4	4	4	4	3	3	3	4	4	4	4	4	4	4	4	4	3	4	4	3	4	4	3	3	4	3	2	4	4	3	2	3	2	2	3	4	3
		영아운동발달의 지연	4	3	3	3	3	4	3	4	4	4	4	4	4	4	3	3	3	4	3	4	4	4	4	4	2	4	1	4	4	3	4	4	3	3	4	3	2	1	4	3	2	3	2	2	3	4	3
3. 영양	섭취	영양불균형	4	3	4	3	4	4	4	3	4	4	4	4	4	4	3	4	4	4	4	4	4	3	4	4	4	4	4	4	4	3	4	4	3	3	4	2	3	4	4	4	3	3	3	4	4	4	3
		불충분한 모유 분비	4	3	4	3	3	4	4	3	3	3	3	4	3	4	3	3	4	4	4	4	4	3	4	4	2	3	2	3	3	3	3	3	2	2	4	1	1	1	4	2	2	3	2	2	3	4	3
		비효과적 모유수유	4	4	4	3	3	4	4	3	3	4	4	4	4	4	3	3	4	4	4	4	4	3	4	4	2	3	4	3	3	3	4	4	3	3	4	1	1	1	3	2	2	3	2	1	4	3	3
		비만	4	4	3	3	4	4	4	3	4	4	4	3	4	4	2	3	3	4	4	4	4	3	4	4	4	4	4	4	4	4	4	4	3	3	4	2	1	1	3	2	2	3	2	1	4	4	3
		과체중	3	4	3	3	4	4	4	3	4	4	3	3	4	4	2	3	3	4	4	3	4	3	4	4	4	4	4	4	3	3	4	3	3	3	4	2	1	1	3	2	2	3	2	1	4	3	3
		연하장애	4	4	4	3	4	4	4	3	4	4	4	4	4	4	4	4	4	4	4	4	4	4	4	4	3	4	1	4	4	3	4	4	2	3	4	3	3	4	4	4	3	4	2	4	4	4	3
	소화	소화장애	4	4	4	3	4	4	4	4	4	4	4	4	4	4	3	3	4	4	3	3	4	4	4	4	1	4	4	4	4	3	4	4	3	3	4	4	3	4	4	4	4	3	2	4	4	4	3
	흡수	흡수장애	4	4	4	3	4	4	4	4	4	4	3	4	4	4	3	3	4	4	3	3	4	4	4	4	1	4	3	4	4	3	4	4	3	3	4	3	4	4	4	4	4	3	2	4	4	4	3
	대사	불안정한 혈당수치의 위험	4	4	4	3	4	4	4	4	4	4	4	4	4	4	4	4	4	4	4	4	4	4	4	4	4	4	4	4	4	3	4	4	3	4	4	4	4	4	4	4	4	4	4	4	4	4	4
		고빌리루빈혈증	4	4	4	3	4	4	4	4	4	4	4	4	4	4	3	3	4	4	4	3	4	4	4	4	4	4	4	4	4	2	4	4	2	3	4	3	2	1	4	4	3	3	4	4	4	4	3
		간기능장애의 위험	4	4	4	3	4	4	4	4	4	4	4	4	4	4	4	3	3	4	4	4	4	4	4	4	4	4	4	4	4	3	4	4	3	4	4	4	4	1	4	4	4	4	4	4	4	4	3
		대사증후군의 위험	4	4	4	3	4	4	4	4	4	4	4	4	4	4	3	4	3	4	4	4	4	4	4	4	4	4	4	4	4	3	4	4	3	4	4	4	4	4	4	4	4	3	3	4	4	4	3
	수화	전해질 불균형의 위험	4	4	4	4	4	4	4	4	4	4	4	4	4	4	4	3	3	4	4	4	4	4	4	4	4	4	4	4	4	4	4	4	3	4	4	4	4	4	4	4	4	4	4	4	4	4	4
		체액불균형의 위험	4	4	4	4	4	4	4	3	4	4	4	4	4	4	4	3	4	4	4	3	4	4	4	4	4	4	3	4	4	3	4	4	3	4	4	4	4	4	4	4	4	4	4	4	4	4	4
		체액부족	4	4	4	3	4	4	4	4	4	4	4	4	4	4	4	4	4	4	4	4	4	4	4	4	4	4	4	4	4	3	4	4	3	4	4	4	3	4	4	4	4	4	4	4	4	4	3
		체액과다	4	4	4	3	4	4	4	4	4	4	4	4	4	4	4	4	4	4	4	4	4	4	4	4	3	4	4	4	4	3	3	4	2	4	4	4	3	4	4	4	4	4	4	4	4	4	3
4. 배설/교환	비뇨기계 기능	장애관련 요실금	4	4	4	3	3	4	4	4	3	4	3	3	3	4	2	3	4	3	3	3	4	4	4	4	4	4	3	3	4	3	4	4	2	3	3	2	2	1	3	3	2	1	2	3	3	4	3
		요실금	4	4	3	3	3	4	4	4	4	4	3	4	4	4	2	4	2	4	4	4	4	3	4	4	4	4	4	4	4	3	4	4	3	3	3	2	2	1	3	2	3	3	2	4	4	4	3
		배뇨장애	4	4	4	3	4	4	4	4	4	4	4	4	4	4	4	4	4	4	4	4	4	4	4	4	4	4	4	4	4	3	4	4	3	3	3	3	3	4	3	4	4	4	3	4	3	4	3
		요정체	4	4	4	3	4	4	4	4	4	3	4	4	4	4	4	4	4	4	4	4	4	4	4	4	4	4	4	4	4	3	4	4	3	3	3	3	3	4	3	4	3	3	2	4	4	4	3
	위장관계 기능	변비	4	4	4	3	4	4	3	4	4	3	4	4	4	4	3	4	4	4	4	4	4	3	4	4	4	4	4	4	4	3	4	4	2	3	3	2	2	1	3	4	4	4	2	3	3	4	3
		변실금	4	3	4	3	4	4	4	3	4	3	3	3	4	4	3	4	4	4	4	4	4	4	4	4	3	4	3	4	4	3	3	4	2	3	3	2	2	1	3	2	3	2	2	2	3	4	3
		설사	4	4	4	3	4	4	3	4	4	4	4	4	4	4	4	4	4	4	4	4	4	4	4	4	4	4	4	4	4	3	4	4	2	3	3	3	3	4	4	4	4	4	2	3	3	4	3
		위장관 운동 장애	4	3	4	3	4	4	4	4	4	4	4	3	4	4	3	4	4	4	4	4	4	4	4	4	3	4	4	4	4	3	4	4	2	3	3	2	4	4	4	4	4	4	3	3	3	4	3
	피부기능	피부통합성장애	4	4	4	3	4	4	4	4	4	4	4	4	4	4	3	3	4	4	3	4	4	3	4	4	4	4	4	3	4	3	3	4	3	3	3	3	2	4	4	4	4	2	3	4	3	4	3
	호흡기계 기능	가스교환장애	4	4	4	4	4	4	4	4	4	4	4	4	4	4	3	4	4	4	4	4	4	4	4	4	4	4	4	4	4	3	4	4	3	4	4	3	4	4	4	4	4	4	4	4	3	4	3
5. 활동/휴식	수면/휴식	수면박탈	4	3	3	3	4	4	4	3	4	3	4	3	4	4	3	3	4	3	4	4	4	4	4	4	4	3	2	4	4	3	4	4	3	3	3	2	1	1	3	3	3	3	2	3	3	4	3
	활동/운동	활동 지속 저하	4	4	3	3	4	4	2	3	4	3	4	3	4	4	3	3	3	4	4	4	4	4	4	3	4	4	3	4	4	3	3	4	3	3	3	2	2	1	3	3	2	3	2	3	3	4	3
		비사용증후군의 위험	4	4	3	3	4	4	3	3	4	4	2	3	3	4	3	3	4	4	3	4	4	2	4	4	4	3	3	2	4	3	3	4	2	3	3	2	3	1	3	3	2	3	1	3	3	4	3
		기동성 장애	4	4	3	3	4	4	4	3	4	4	4	3	4	4	3	3	4	4	4	4	4	3	4	4	4	4	4	3	4	3	4	4	3	3	3	3	2	1	3	4	4	3	2	3	3	4	3
		좌위수행 장애	4	3	3	3	4	4	3	3	3	3	3	3	4	4	3	3	2	4	4	4	4	3	4	3	4	3	3	3	3	3	4	4	2	2	3	2	2	1	3	3	2	3	1	3	3	4	3
		기립수행 장애	4	3	2	3	4	4	4	3	4	3	3	3	4	4	3	3	2	4	4	4	4	4	4	3	3	3	3	3	3	3	4	4	2	2	3	2	2	1	3	3	2	3	1	3	3	4	3
		보행장애	4	4	2	3	4	4	4	3	4	3	4	3	4	4	3	3	4	4	4	4	4	4	4	4	4	4	4	4	4	3	4	4	2	3	3	3	2	4	3	3	2	3	1	3	3	4	3
	에너지 균형	에너지장 불균형	2	2	3	3	3	4	3	3	4	3	1	2	3	4	2	3	2	3	3	2	4	3	4	3	2	3	1	4	3	2	3	4	2	3	3	2	3	1	3	2	2	1	1	3	3	4	4
		피로	3	4	3	3	4	4	3	3	3	4	4	2	4	4	2	3	3	3	4	4	4	3	4	4	4	4	4	4	3	3	4	4	2	3	3	2	1	4	3	2	2	2	1	3	3	4	3
		배회	3	4	3	3	4	4	2	3	4	4	1	2	4	4	2	3	4	4	4	4	4	3	4	3	3	3	4	3	4	3	3	4	2	2	3	2	2	1	2	2	2	1	1	2	3	4	3
	심혈관/호흡기계 반응	비효과적 호흡양상	4	4	4	4	4	4	4	4	4	4	4	4	4	4	4	4	4	4	4	4	4	4	4	4	4	4	4	4	4	3	4	4	3	4	4	4	2	4	4	4	4	4	4	4	4	4	4
		심박출량 감소	4	4	4	4	4	4	4	4	4	4	4	4	4	4	4	4	4	4	4	4	4	4	4	4	4	4	4	4	4	3	4	4	3	4	4	4	3	4	4	4	4	4	4	4	4	4	4
		심혈관기능장애의 위험	4	4	4	4	4	4	4	4	4	4	3	4	4	4	4	4	4	4	3	4	4	4	4	4	4	4	4	4	4	3	4	4	3	4	4	4	4	4	4	4	4	4	3	4	3	4	4
		비효과적 림프부종 자가관리	4	4	4	3	4	4	4	3	4	3	2	4	4	4	4	3	3	4	4	4	4	4	4	3	4	4	4	4	4	3	4	4	3	3	3	4	4	1	4	3	4	2	1	3	3	4	3
		자발적 환기 장애	4	4	4	3	4	4	4	4	4	4	3	4	4	4	4	4	4	4	4	4	4	4	4	4	4	4	4	4	4	3	4	4	3	4	4	4	2	4	4	3	4	4	4	4	3	4	4
		불안정한 혈압의 위험	4	4	4	4	4	4	4	4	4	4	3	4	4	4	4	4	4	4	4	4	4	4	4	4	4	4	4	4	4	3	4	4	3	4	4	4	3	4	4	4	4	4	4	4	3	4	4
		혈전증의 위험	4	4	4	4	4	4	4	4	4	4	4	4	4	4	4	3	4	4	3	4	4	4	4	4	4	4	4	4	4	3	4	4	3	4	4	4	4	4	4	3	4	4	4	4	4	4	4
		심장조직관류 감소의 위험	4	4	4	4	4	4	4	4	4	4	3	4	4	4	4	3	4	4	4	4	4	4	4	4	4	4	3	4	4	3	4	4	3	4	4	4	4	4	4	4	4	4	3	4	3	4	4
		비효과적 뇌조직관류의 위험	4	4	4	4	4	4	4	4	4	4	3	4	4	4	4	4	4	4	4	4	4	4	4	4	4	4	4	4	4	3	4	4	3	4	4	4	4	4	4	4	4	4	3	4	4	4	4
		비효과적 말초조직 관류	4	4	4	3	4	4	4	4	4	4	3	4	4	4	4	4	4	4	4	4	4	4	4	4	4	4	4	4	4	3	4	4	2	4	4	4	4	4	4	3	4	4	3	4	3	4	4
		호흡기 제거 반응 장애	4	4	4	3	4	4	4	2	3	3	3	4	4	4	4	3	4	4	3	4	4	4	4	3	2	4	2	4	4	3	4	4	3	4	3	4	3	4	4	3	3	3	4	4	4	4	4
	자기돌봄	일상생활 자가돌봄 결핍	3	4	3	3	4	4	3	4	4	4	4	2	4	4	2	3	4	3	4	4	4	3	4	4	4	4	4	3	4	3	3	4	3	3	3	2	2	4	3	3	3	3	2	2	3	4	3
		자기무시	3	2	3	3	3	4	2	4	4	3	2	2	3	4	1	3	2	2	4	3	4	3	4	3	2	3	3	2	4	3	4	4	2	2	2	2	2	1	3	3	2	1	1	2	3	4	3
6. 지각/인지	집중	편측성 지각이상	4	4	3	3	4	4	4	4	4	3	4	4	4	4	3	3	4	4	3	2	4	4	4	3	4	3	3	3	4	3	4	4	3	3	3	3	4	4	4	3	4	3	2	4	4	4	3
	지남력	지남력 장애	4	4	3	3	4	4	4	4	4	3	4	4	4	4	4	3	4	4	4	4	4	4	4	4	4	4	4	3	4	3	4	4	3	3	4	4	3	4	4	4	4	4	2	4	3	4	3
	감각/지각	감각/지각 장애	4	4	3	3	4	4	4	4	4	4	4	4	4	4	4	3	4	4	3	4	4	4	4	4	4	4	4	4	4	3	4	4	3	3	4	4	3	4	4	3	4	4	2	4	4	4	3
	인지	급성 혼동	4	4	3	4	4	4	4	4	4	4	4	2	4	4	3	4	4	4	4	4	4	4	4	4	4	4	4	4	4	3	4	4	3	3	3	4	3	4	4	3	4	4	2	4	3	4	3
		만성 혼동	4	4	3	3	3	4	4	4	4	3	4	2	4	4	3	4	3	4	4	4	4	4	4	4	3	3	4	3	4	3	4	4	3	3	3	2	3	4	4	3	4	2	2	4	3	4	3
		불안정한 정서조절	4	4	3	3	4	4	4	4	4	4	4	2	4	4	2	3	4	4	4	4	4	4	4	4	4	3	4	4	4	3	3	4	2	3	3	3	2	1	4	3	2	2	2	4	3	4	3
		비효과적 충동 조절	4	4	3	3	4	4	4	4	4	4	4	2	4	4	3	3	4	3	4	4	4	4	4	4	3	3	2	3	4	3	3	4	2	3	3	2	2	1	4	3	2	2	2	4	3	4	3
		지식부족	4	4	3	3	4	4	4	4	4	4	4	3	4	4	3	4	4	3	4	4	4	4	4	4	4	4	4	4	4	3	3	4	3	3	4	3	2	4	4	3	3	4	2	4	3	4	3
		기억장애	4	4	3	3	4	4	4	4	3	3	4	3	4	4	3	3	4	3	4	4	4	4	4	4	4	4	4	4	4	3	3	4	3	3	3	2	2	1	4	3	2	2	2	2	4	4	3
		사고과정 혼란	4	4	3	3	3	4	4	4	3	3	4	3	4	4	3	3	4	3	4	4	4	4	4	4	2	3	3	4	4	3	4	4	3	3	3	2	2	1	4	3	2	2	2	3	3	4	3
	의사소통	언어적 의사소통 장애	4	4	3	3	4	4	4	4	4	4	4	4	4	3	3	3	4	2	4	4	4	4	4	4	3	4	4	4	4	3	4	4	3	3	4	2	2	4	4	3	2	2	2	4	3	4	3
7. 안전/보호	감염	감염의 위험	4	4	3	4	4	4	4	4	4	3	4	4	4	4	4	4	4	4	4	4	4	4	4	4	4	4	4	4	4	4	4	4	3	4	4	4	4	4	4	4	4	4	4	4	4	4	3
		수술부위 감염 위험	4	4	3	4	4	4	4	4	4	3	4	4	4	4	4	3	4	4	4	4	4	4	4	4	4	4	3	4	4	3	4	4	2	4	4	4	4	1	4	4	4	4	2	4	4	4	3
	신체적 손상	비효과적 기도 청결	4	4	3	4	4	4	4	4	4	4	4	4	4	4	4	4	4	4	4	4	4	4	4	4	4	4	4	4	4	3	4	4	3	4	4	4	4	4	4	4	4	4	4	4	4	4	4
		흡인의 위험	4	4	3	4	4	4	4	4	4	4	4	4	4	4	4	4	4	4	4	4	4	4	4	4	4	4	4	4	4	3	4	4	3	4	4	4	4	4	4	4	4	4	3	4	4	4	4
		출혈의 위험	4	4	3	4	4	4	4	4	4	4	4	4	4	4	4	4	4	4	4	4	4	4	4	4	4	4	4	4	4	3	4	4	3	4	4	4	4	4	4	4	4	4	4	4	4	4	4
		치열장애	3	2	2	3	3	4	3	2	3	3	3	2	3	2	1	3	2	3	3	3	4	3	4	3	4	2	1	3	3	3	3	4	2	3	3	3	2	1	2	2	1	1	1	1	3	3	3
		안구건조의 위험	4	4	3	3	4	4	4	4	4	3	3	2	4	4	3	3	4	3	4	4	4	4	4	4	2	4	4	2	3	3	3	3	2	3	3	3	2	1	3	2	2	1	2	3	3	4	3
		비효과적 안구건조 자가관리	4	4	2	3	3	4	3	4	4	3	3	3	4	4	2	3	3	3	3	4	4	4	4	4	3	4	1	3	3	3	4	3	2	2	3	3	2	1	3	2	2	1	2	2	3	3	3
		구강건조의 위험	4	4	3	3	4	4	4	4	4	3	4	3	4	3	3	4	2	3	4	4	4	4	4	3	2	4	4	2	3	3	4	3	2	2	3	3	2	1	3	2	3	3	2	3	4	4	3
		낙상의 위험	4	4	3	3	4	4	4	4	4	4	4	3	4	4	4	4	4	4	4	4	4	4	4	4	4	4	4	4	4	3	4	4	3	3	4	4	3	4	4	4	4	4	3	4	4	4	3
		상해의 위험	4	4	3	3	4	4	4	4	4	4	4	3	4	4	4	4	3	4	4	4	4	4	4	4	4	4	4	4	4	3	4	4	3	3	4	4	3	1	4	3	2	4	2	4	4	4	3
		각막손상의 위험	4	4	3	3	4	4	4	3	4	3	3	2	4	3	3	3	4	3	4	4	4	4	4	4	2	4	3	4	3	3	4	4	3	3	3	3	2	1	3	2	2	1	2	3	4	4	3
		유두-유륜 복합 손상	3	2	2	3	4	4	3	2	3	3	4	2	4	3	3	3	3	3	3	3	4	3	4	4	2	2	3	3	3	3	3	4	2	3	3	2	1	1	4	2	2	1	1	3	3	4	3
		요로손상의 위험	4	4	4	3	4	4	4	4	4	3	4	4	4	4	4	3	4	4	4	4	4	4	4	4	2	4	4	4	4	3	4	4	2	3	3	4	3	1	4	2	3	1	3	3	4	4	3
		수술 중 체위와 관련된 손상의 위험	4	4	4	3	4	4	4	4	3	3	4	4	3	4	3	3	4	4	4	3	4	4	4	4	4	2	4	3	3	3	4	4	2	3	3	3	3	1	4	3	3	3	2	2	4	4	3
		열손상의 위험	4	4	4	3	4	4	4	4	4	3	4	4	4	4	2	4	4	4	4	4	4	4	4	3	4	4	4	3	4	3	4	4	3	3	3	4	2	1	4	2	3	2	2	3	4	4	3
		구강점막 통합적 손상	4	4	4	3	4	4	4	4	4	3	4	4	4	4	3	3	4	4	4	4	4	4	4	3	4	4	4	2	3	3	3	4	2	3	3	4	2	1	4	3	4	2	3	4	3	4	3
		말초신경 혈관 기능이상의 위험	4	4	4	4	4	4	4	4	4	3	4	4	4	4	3	3	3	4	4	4	4	4	4	4	4	4	4	4	4	3	4	4	2	3	3	4	3	1	4	3	3	2	4	4	4	4	3
		신체적 외상의 위험	4	4	4	3	4	4	4	4	4	4	4	4	4	4	3	4	3	4	4	4	4	4	4	4	4	4	4	4	4	3	4	4	3	3	3	4	3	4	4	3	2	4	2	4	4	4	3
		혈관 외상의 위험	4	4	4	4	4	4	4	4	4	3	4	4	4	4	3	3	3	4	4	4	4	4	4	3	3	4	4	4	4	3	4	4	2	3	3	4	3	4	4	3	3	3	2	2	4	4	3
		성인 욕창	4	4	4	4	4	4	4	4	4	4	4	4	4	4	4	4	4	2	4	4	4	4	4	4	4	4	4	3	4	3	4	4	3	3	3	4	3	4	4	4	4	4	3	4	4	4	4
		아동 욕창	4	4	4	4	4	4	3	4	4	4	4	3	4	4	2	3	4	2	3	2	4	4	4	4	2	4	1	3	3	3	4	4	2	3	3	4	3	4	4	3	4	4	3	4	4	4	4
		신생아 욕창	4	4	4	4	4	4	3	4	4	2	3	3	4	4	1	3	4	2	3	2	4	4	4	4	4	4	1	3	3	3	4	4	2	3	3	4	3	4	4	3	4	4	3	4	4	4	4
		쇼크의 위험	4	4	4	4	4	4	4	4	4	4	4	4	4	4	4	4	4	3	4	4	4	4	4	4	4	4	4	4	4	3	4	4	3	3	4	4	4	4	4	4	4	4	3	4	4	4	4
		피부 통합성 장애	4	4	4	3	4	4	4	4	4	4	4	4	4	4	4	4	2	4	4	4	4	4	4	4	4	4	4	3	4	3	4	4	2	3	3	4	2	4	4	4	4	4	3	4	4	4	4
		영아급사증후의 위험	4	4	4	4	4	4	4	4	4	4	4	4	4	4	3	3	4	4	4	3	4	4	4	4	2	4	3	3	4	3	4	4	3	3	3	4	4	1	4	3	2	3	2	2	4	4	4
		질식의 위험	4	4	4	4	4	4	4	4	4	4	4	4	4	4	3	4	4	4	4	4	4	4	4	4	2	4	4	4	4	3	4	4	3	3	4	4	4	4	4	4	2	3	3	2	4	4	4
		수술 후 회복지연	4	4	3	3	4	4	3	4	3	3	3	3	4	4	3	3	3	4	4	4	4	4	4	4	4	4	4	3	4	3	3	4	3	2	4	4	3	4	4	3	3	4	2	4	3	4	3
		조직 통합성 장애	4	4	4	3	4	4	4	4	4	3	3	4	4	2	3	4	3	4	4	4	4	4	4	4	4	4	4	3	4	3	4	4	3	3	3	4	3	4	4	4	3	3	2	4	3	4	3
	폭력	여성 생식기 손상의 위험	4	4	3	3	4	4	3	4	4	3	2	4	4	4	3	3	3	4	3	2	4	4	4	3	3	4	4	3	4	3	4	4	2	3	3	2	2	1	3	3	2	4	2	2	4	4	3
		타인에 대한 폭력의 위험	4	4	3	3	4	4	3	4	3	4	2	4	4	2	1	3	3	4	4	4	4	4	4	4	3	4	4	3	4	3	3	4	2	3	3	2	2	1	3	3	2	4	2	4	4	4	3
		자신에 대한 폭력의 위험	4	4	3	3	4	4	3	4	3	4	2	4	4	2	2	3	2	2	4	4	4	4	4	4	3	4	1	3	4	3	3	4	2	3	3	2	2	1	3	3	2	4	2	4	4	4	3
		자해	4	4	3	4	4	4	3	4	3	3	3	4	4	2	3	3	4	2	4	4	4	4	4	4	3	4	4	4	4	3	3	4	3	2	3	2	3	1	3	3	2	4	2	3	4	4	3
		자살 행동의 위험	4	4	4	4	4	4	4	4	4	4	4	4	4	4	4	3	4	4	4	4	4	4	4	4	3	4	4	4	4	3	4	4	3	3	3	3	3	1	3	3	2	4	2	3	4	4	3
	환경적 위험	오염	4	3	3	3	4	4	3	4	4	3	4	4	4	4	1	3	3	3	4	4	4	4	4	4	4	4	4	4	4	3	4	4	3	3	3	1	2	4	3	3	1	3	1	2	3	4	3
		직업적 상해의 위험	4	3	4	3	4	4	3	4	4	3	4	4	4	4	2	3	3	3	4	3	3	4	4	4	4	4	4	2	4	3	4	4	3	3	3	1	1	4	2	3	1	2	2	3	3	3	3
		중독의 위험	4	4	3	3	4	4	4	4	4	3	3	4	4	4	3	3	3	4	4	3	4	4	4	4	4	4	4	3	4	3	4	4	3	3	3	3	4	1	3	3	1	3	2	2	4	4	3
	방어과정	요오드성 조영제 부작용의 위험	4	4	4	3	4	4	3	4	4	3	3	3	4	4	3	3	4	4	4	3	4	4	4	3	3	4	3	3	3	2	4	4	3	3	3	3	1	1	3	4	3	3	3	4	4	4	3
		알레르기 반응의 위험	4	4	4	4	4	4	4	4	4	4	3	4	4	4	4	3	4	4	4	4	4	4	4	3	4	3	4	4	4	3	4	4	3	3	3	3	3	4	3	4	3	4	3	3	4	4	3
		라텍스 알레르기 반응의 위험	4	3	4	3	4	4	3	4	3	3	2	2	3	4	3	3	4	3	4	2	4	4	4	3	2	4	1	4	3	2	4	3	2	2	2	1	1	1	2	1	1	3	1	2	3	3	3
	체온조절	고체온	4	4	4	4	4	4	4	4	4	3	3	4	4	4	4	4	4	4	4	4	4	4	4	4	4	4	4	4	4	3	4	4	3	4	4	4	3	4	4	4	4	4	4	4	4	4	3
		저체온	4	4	4	4	4	4	4	4	4	4	4	3	4	4	4	4	4	4	4	4	4	4	4	4	4	4	4	4	4	3	4	4	3	4	4	4	3	4	4	3	2	4	4	4	4	4	3
		신생아 저체온	4	4	4	4	4	4	4	4	4	4	4	4	4	4	3	4	4	4	4	2	4	4	4	4	3	4	1	4	3	3	4	4	3	4	4	4	4	1	4	3	2	4	3	4	4	4	3
		수술 중 저체온의 위험	4	4	3	4	4	4	4	4	3	3	3	3	4	4	3	3	4	3	4	2	4	4	4	4	3	3	1	3	3	3	4	4	2	4	4	3	3	1	4	3	2	3	3	3	4	4	3
		비효과적 체온조절	4	4	3	3	4	4	4	4	4	4	4	4	4	4	3	4	4	4	4	3	4	4	4	4	3	4	4	4	4	3	4	4	3	3	4	4	3	4	4	3	2	2	4	4	3	4	3
8. 안위	신체적 안위	신체적 안위 손상	4	4	3	3	4	4	4	4	4	4	4	4	4	4	3	3	4	4	4	4	4	4	4	3	4	4	4	4	4	3	4	4	3	3	4	3	3	4	4	3	1	2	3	3	3	4	3
		오심	4	4	3	3	4	4	4	4	4	3	4	3	4	4	3	4	4	4	4	4	4	4	4	4	3	4	4	3	3	3	3	4	3	3	4	3	3	4	4	4	4	4	3	4	3	4	3
		급성통증	4	4	4	3	4	4	4	4	4	4	4	4	4	4	4	4	4	4	4	4	4	4	4	4	4	4	4	4	4	3	4	4	3	3	4	4	4	4	4	4	4	4	4	4	4	4	3
		만성통증	4	4	4	3	4	4	4	4	4	3	4	4	4	4	4	4	3	4	4	4	4	4	4	4	3	4	4	3	4	3	4	4	3	3	4	3	3	4	4	4	4	4	3	4	4	4	3
		분만통증	4	4	3	3	4	4	4	4	4	4	4	4	4	2	3	3	4	4	4	4	4	4	4	4	3	4	4	3	4	3	4	4	2	3	4	4	3	1	4	3	2	3	3	4	3	4	3
	환경적 안위	환경적 안위 손상	3	3	3	3	3	4	3	4	4	3	2	3	4	4	3	3	4	3	4	4	4	4	4	3	3	4	4	3	3	3	4	4	3	3	4	1	2	1	2	2	1	2	2	2	4	3	3
	사회적 안위	사회적 안위 손상	3	3	3	3	3	4	3	4	4	3	2	3	4	4	2	3	3	3	4	4	3	4	4	3	3	4	4	3	3	3	3	4	3	2	3	1	1	1	2	2	1	2	2	2	4	4	3
9. 역할관계	돌봄제공자 역할	부모역할 장애	4	3	3	3	3	4	3	4	4	4	4	3	4	2	2	3	4	4	4	3	4	3	4	4	2	3	4	3	4	3	3	4	3	3	3	1	1	1	3	2	2	3	2	3	4	4	3
		돌봄제공자 역할 긴장	4	3	3	3	3	4	3	4	4	4	3	3	4	2	2	3	3	4	4	3	4	4	4	4	2	3	3	3	4	3	3	3	3	3	3	1	1	1	2	2	3	3	2	4	3	4	4
	가족관계	애착장애의 위험	4	4	2	3	4	4	3	4	4	3	4	4	4	2	3	3	3	4	4	3	4	3	4	4	4	4	3	3	4	3	3	4	3	3	3	1	1	1	2	2	2	2	2	2	3	4	3
		가족 정체성 혼란증후군	4	3	2	3	3	4	3	4	3	3	3	3	4	2	2	3	3	4	3	2	3	3	4	3	2	3	4	3	3	3	3	4	3	2	3	1	1	1	2	2	2	1	2	2	3	4	3
		가족과정 기능장애	4	3	3	3	3	4	3	4	4	3	3	3	4	2	2	3	3	4	3	4	3	3	4	3	2	3	4	3	3	3	4	4	2	2	3	1	1	1	2	2	2	1	2	2	4	4	3
	역할 수행	비효과적 관계	3	3	3	3	3	4	3	4	4	3	2	3	4	2	2	3	2	3	4	3	4	4	4	3	3	3	4	3	3	3	3	4	2	2	3	1	2	1	2	2	2	1	2	2	3	4	4
		부모역할 갈등	3	3	3	3	4	4	3	4	4	3	3	3	4	2	3	3	3	3	4	3	4	3	4	4	3	3	4	3	3	3	3	4	3	3	3	1	2	1	2	2	2	1	2	2	4	4	4
		비효과적 역할 수행	3	3	3	3	3	4	3	4	4	3	3	3	4	2	2	3	3	3	4	4	4	4	4	4	2	3	4	3	3	3	4	4	3	2	3	1	2	1	2	2	2	1	2	3	3	4	4
		사회적 상호작용 장애	3	3	3	3	3	4	3	4	4	3	3	3	4	2	2	3	3	3	4	4	4	4	4	4	2	3	4	3	3	3	3	4	3	2	3	1	2	1	2	2	2	1	2	2	3	3	4
10. 성	성정체감	성정체감	4	3	1	3	3	4	3	4	4	3	4	3	4	2	2	1	3	3	3	3	4	3	4	3	3	3	1	3	3	3	3	4	2	3	3	1	2	1	2	3	1	1	2	2	3	4	3
	성기능	성기능장애	4	3	1	3	3	4	4	4	4	3	4	4	4	2	2	3	3	4	4	3	4	4	4	3	2	3	4	3	3	3	3	4	2	3	3	1	2	1	2	3	1	2	1	3	4	4	3
		비효과적 성적 양상	4	3	1	3	3	4	4	4	4	3	4	3	4	2	2	3	3	3	4	3	4	3	4	3	2	3	4	3	3	3	3	4	2	3	3	1	2	1	2	3	1	1	1	3	3	4	3
	생식	비효과적 임신과 출산과정	4	3	3	3	4	4	3	4	4	3	2	4	4	4	3	3	4	4	4	4	4	4	4	3	2	4	4	3	3	3	4	4	3	3	4	3	3	1	4	3	2	3	3	2	4	4	3
		모아관계 장애의 위험	4	3	3	3	4	4	4	4	4	3	2	4	4	2	3	3	3	4	4	4	4	4	4	3	2	4	4	3	3	3	3	4	3	3	4	3	3	1	4	3	2	2	2	2	4	4	3
11. 대처/스트레스 내성	외상 후 반응	기능이상을 유발하는 이민전환에 대한 위험	3	2	2	3	3	4	2	2	3	3	3	3	3	2	1	3	2	3	3	3	3	2	4	2	3	3	4	3	3	2	3	4	2	2	3	1	2	1	2	3	1	1	1	2	3	3	3
		외상 후 증후군	4	4	3	3	4	4	4	4	4	3	3	4	4	4	3	3	3	3	4	4	4	4	4	4	4	4	4	3	4	3	4	4	3	3	3	1	2	1	3	3	2	2	2	2	4	4	3
		강간-상해 증후군	4	4	2	3	4	4	4	4	4	3	3	4	4	3	2	3	3	3	3	4	4	4	4	4	4	4	3	3	3	4	4	4	3	3	3	1	2	1	2	3	2	3	2	2	4	4	3
		환경변화 스트레스 증후군	4	3	3	3	3	4	3	4	4	3	3	3	4	3	3	3	3	3	4	4	4	4	4	3	2	4	3	3	4	3	3	4	2	3	3	1	2	1	2	2	2	4	2	2	4	4	3
	대처반응	비효과적 활동계획	3	2	2	3	3	4	3	4	4	3	2	3	4	4	2	3	2	2	3	3	3	4	4	3	2	4	4	3	3	3	3	4	2	3	3	2	2	4	2	2	2	1	1	2	4	4	3
		불안	3	4	3	3	4	4	4	4	4	4	3	4	4	4	4	4	4	4	4	4	4	4	4	4	4	4	4	3	3	3	4	4	3	3	3	3	3	4	3	3	3	4	3	4	4	4	3
		비효과적 대처	3	4	3	3	4	4	3	4	4	4	3	4	4	4	3	3	4	3	4	4	4	4	4	4	4	4	4	3	4	3	4	4	3	3	3	3	2	4	3	3	2	4	2	4	4	4	4
		비효과적 지역사회 대처	3	3	2	2	3	4	3	4	4	4	3	3	4	4	2	3	3	3	4	4	4	4	4	4	3	3	4	3	4	3	4	4	2	3	3	2	2	1	2	2	1	3	2	2	4	3	4
		손상된 가족 대처	3	3	2	2	3	4	3	4	4	3	2	3	4	4	2	3	3	3	3	4	4	4	4	4	2	4	4	3	4	3	4	4	3	3	3	2	2	1	2	2	2	1	2	3	3	4	4
		죽음 불안	4	3	3	4	4	4	3	4	4	3	4	4	4	4	3	4	2	3	4	4	4	4	4	4	3	4	4	3	4	3	4	4	3	3	3	2	3	1	2	4	3	3	2	4	4	4	4
		비효과적 부정	4	3	2	3	4	4	3	4	4	3	3	3	4	4	3	3	3	3		4	4	3	4	3	2	3	4	3	3	3	4	4	2	2	3	2	2	4	2	2	2	1	2	2	3	4	3
		두려움	4	4	3	3	4	4	4	4	4	3	3	3	4	4	3	4	2	3	4	4	4	4	4	4	2	3	4	3	3	3	4	4	2	2	3	2	2	4	3	2	3	2	2	4	3	4	3
		부적응적 슬픔	4	4	3	3	4	4	3	4	4	3	3	3	4	4	2	3	2	3	4	4	4	3	4	4	2	3	4	3	3	3	4	4	3	2	3	2	2	1	2	2	2	1	2	4	3	4	3
		기분조절 장애	4	4	3	3	4	4	4	4	4	3	3	3	4	4	3	3	2	3	4	4	4	4	4	4	2	3	4	3	3	3	4	4	3	3	3	2	2	1	2	2	2	2	2	3	3	4	3
		무력감	4	4	3	3	4	4	3	4	3	3	3	2	4	4	3	3	4	3	4	4	4	4	4	4	3	3	4	3	3	3	4	4	3	2	3	2	2	1	2	2	2	3	2	3	3	4	3
		극복력 장애	4	4	2	3	3	4	3	4	3	3	3	2	4	4	3	3	3	2	4	4	4	4	4	4	2	3	4	3	3	3	4	4	2	3	3	2	2	1	2	2	2	2	2	3	3	4	3
		만성 비탄	4	3	2	3	3	4	3	4	3	3	3	2	4	4	3	3	2	3	4	4	4	4	4	4	2	3	1	3	3	3	4	4	3	2	3	2	2	1	2	2	2	1	2	3	3	4	3
		스트레스 과다	4	4	3	3	4	4	4	4	4	3	3	2	4	4	3	3	4	2	4	4	4	4	4	4	2	3	4	4	3	3	4	4	3	3	3	2	2	1	2	2	2	3	2	2	3	3	3
	신경/행동학적 스트레스	급성 약물 금단 증후군	4	4	3	3	4	4	4	4	4	3	3	3	4	4	3	3	4	4	4	4	4	4	4	3	2	2	4	3	3	3	4	4	3	3	3	3	3	1	3	3	2	2	2	4	4	4	3
		자율적 반사장애	4	4	3	3	4	4	3	2	3	3	3	3	4	4	3	3	3	3	4	3	4	4	4	3	2	2	4	3	3	3	4	4	3	3	3	3	2	1	3	2	1	4	2	4	3	4	3
		신생아 약물중단 증후군	4	4	3	3	4	4	3	2	4	3	3	3	4	4	2	3	4	3	3	2	4	4	4	3	2	2	3	3	3	3	4	4	3	3	3	3	3	1	2	2	1	1	2	2	3	4	3
		비조직적 영아 행동	4	4	2	3	4	4	3	4	3	3	3	3	4	4	2	3	3	3	3	3	4	4	4	3	2	2	3	3	3	3	3	4	3	3	3	3	3	1	3	2	1	1	2	3	3	4	3
12. 삶의 원칙	가치/신념/행동의 일치성	의사결정 갈등	4	3	3	3	4	4	3	4	4	3	3	4	4	2	2	3	4	3	4	3	4	4	4	3	3	4	4	3	3	3	4	4	2	3	3	3	2	4	2	3	3	2	2	3	3	4	3
		자주적 의사결정 장애	4	3	3	3	4	4	3	4	4	3	3	4	4	2	2	3	2	2	4	2	4	4	4	4	3	3	1	3	3	3	3	4	2	3	3	3	2	1	2	3	2	3	2	2	3	4	3
		도덕적 고뇌	4	3	3	3	4	4	2	4	3	3	3	3	4	2	2	3	3	3	3	3	4	4	4	3	2	3	4	3	3	3	3	4	2	3	3	3	2	4	2	1	2	4	1	2	4	4	3
		손상된 신앙심	4	3	2	3	3	4	2	2	3	3	2	2	4	2	2	3	2	2	3	3	4	2	4	3	2	3	1	3	3	3	3	4	2	2	3	1	2	1	2	1	2	1	1	2	3	3	3
		영적 고뇌	4	3	2	3	3	4	2	2	3	3	3	2	4	2	2	3	3	2	3	3	4	3	4	3	2	3	4	3	3	3	3	4	2	2	3	1	2	1	2	1	1	1	1	2	3	3	3
13. 자아지각	자아개념	절망감	4	4	2	3	3	4	3	4	3	3	3	3	4	4	3	3	2	3	4	4	4	4	4	4	2	3	4	4	3	3	4	4	3	3	3	1	2	1	2	2	2	3	2	3	3	4	3
		인간존엄성 혼란의 위험	4	3	2	3	3	4	3	4	3	3	3	2	3	4	2	3	3	2	4	3	4	4	4	3	2	2	4	3	3	3	4	4	3	3	3	1	2	1	2	3	3	2	2	2	3	4	3
		자아정체감 혼란	4	4	2	3	3	4	3	4	4	3	3	3	4	4	3	3	3	2	4	3	4	4	4	3	2	3	4	3	3	3	4	4	3	3	3	1	2	1	2	3	2	1	2	2	3	4	3
	자존감	만성적 자존감 저하	4	3	2	3	3	4	3	4	4	3	4	3	4	4	3	3	3	2	4	4	4	4	4	3	2	2	4	3	3	3	4	4	3	3	3	1	2	1	2	2	2	2	2	3	3	4	3
		상황적 자존감 저하	4	3	2	3	3	4	3	4	4	3	4	3	4	4	3	3	4	2	4	4	4	4	4	3	2	2	4	3	3	3	4	4	3	3	3	1	2	1	2	2	2	3	2	3	3	4	3
	신체상	신체상 혼란	4	4	3	3	4	4	4	4	4	3	4	4	4	4	3	3	4	3	4	3	4	4	4	3	2	2	4	3	3	3	3	4	3	3	3	1	2	1	2	2	3	3	2	3	3	4	3
[truncated: 7 more columns]

## Sheet: 타당도
신규간호사 실무에서의 타당도 CVI
직무상황
영역	하위영역	주요간호문제	1	2	3	4	5	6	7	8	9	10	11	12	13	14	15	16	17	18	19	20	21	22	23	24	25	26	27	28	29	30	31	32	33	34	35	36	37	38	39	40	41	42	43	44	45	46	47
1. 건강증진	건강인식	비활동적 생활양식	3	3	2	3	3	4	3	3	3	3	3	3	4	4	3	2	3	3	4	2	3	3	4	3	3	4	4	3	3	3	3	3	3	3	3	3	2	1	2	1	1	3	2	3	3		3
		건강문해력 향상을 위한 준비	2	2	1	3	2	4	3	3	3	3	2	3	4	2	1	2	4	3	3	2	3	3	4	4	3	4	4	3	3	3	4	4	3	3	3	3	2	1	3	1	2	1	2	3	3	4	3
	건강관리	허약노인증후군	3	4	2	3	3	4	3	3	3	4	4	3	4	4	3	2	3	4	4	3	4	4	4	4	3	4	4	3	4	4	4	4	2	3	3	2	1	1	3	1	3	3	2	3	3	4	3
		지역사회 건강 부족	2	3	2	2	2	4	3	3	3	3	3	3	4	3	3	2	3	3	4	3	4	3	4	4	3	4	4	3	4	3	3	4	3	3	3	2	2	1	2	1	2	3	2	4	3	3	3
		위험성있는 건강행위	3	3	3	3	4	4	3	4	4	4	3	3	4	3	3	2	4	4	4	4	4	4	4	3	3	4	4	4	4	3	4	4	3	3	3	4	3	1	2	4	2	3	2	2	3	4	3
		비효과적 건강유지 행위	3	3	3	3	3	4	4	3	4	4	4	3	4	4	3	2	4	4	4	3	4	4	4	4	3	4	4	4	4	3	4	4	3	3	3	3	2	1	3	4	2	2	2	2	3	4	3
		비효과적 가족건강 자가관리	3	2	2	3	3	4	4	3	4	3	3	3	4	3	3	2	3	3	3	3	4	3	4	4	3	4	4	3	3	3	3	4	3	3	3	1	2	1	3		2	3	2	2	3	4	3
		비효과적 가정 유지행위	3	2	2	3	2	3	3	2	3	3	2	3	4	3	2	2	2	2	3	3	4	3	4	3	3	4	4	3	3	3	3	2	2	3	3	1	2	1	2		2	2	2	2	3	4	3
		비효과적 보호	2	2	2	2	3	4	3	2	4	3	2	3	4	3	3	2	2	3	4	4	4	4	4	3	2	4	4	3	4	4	3	4	2	3	3	2	2	1	2		2	2	2	2	3	3	3
2. 성장/발달	성장	성장	3	2	2	2	3	4	4	4	4	4	3	4	4	4	4	2	3	4	3	2	4	4	4	4	4	4	4	3	4	3	4	4	3	4	4	2	3	4	4	2	3	3	2	3	4	4	3
	발달	아동발달 지연	4	3	3	3	3	4	3	4	4	4	4	4	4	4	4	2	3	4	4	4	4	4	4	4	4	4	4	4	4	3	4	4	3	3	4	3	3	4	4	2	3	3	2	3	3	4	3
		영아운동발달의 지연	3	3	3	3	3	4	3	4	4	4	4	4	4	4	4	2	3	4	3	4	4	4	4	4	1	4	1	4	4	3	4	4	3	3	4	3	3	1	4	2	3	3	2	3	4	4	3
3. 영양	섭취	영양불균형	4	3	4	4	4	4	4	3	4	4	4	4	4	4	4	4	4	4	4	4	4	3	4	4	4	4	4	4	4	3	4	4	3	4	4	2	3	4	4	4	3	3	2	4	3	4	3
		불충분한 모유 분비	4	3	4	3	3	4	2	3	3	3	3	4	3	4	3	3	4	4	4	4	4	3	4	4	2	3	1	3	3	3	3	3	2	2	4	1	3	1	4	2	3	3	2	1	3	4	3
		비효과적 모유수유	4	4	4	3	3	4	3	3	3	4	4	4	4	3	3	3	4	4	4	4	4	3	4	4	2	3	4	3	3	3	3	4	3	3	4	1	2	1	4	2	3	3	2	2	4	4	3
		비만	3	4	3	3	4	4	4	3	4	4	4	3	4	4	3	2	3	4	4	4	4	3	4	4	4	4	4	4	4	4	4	4	3	3	4	2	2	1	4	2	2	4	2	2	3	4	3
		과체중	3	4	3	3	4	4	4	3	4	4	3	2	4	4	3	2	3	4	4	3	4	3	4	4	4	4	4	4	3	3	4	3	3	3	4	2	2	1	4	2	2	4	2	2	4	3	3
		연하장애	4	4	4	3	4	4	4	3	4	4	4	4	4	4	4	4	4	4	4	4	4	4	4	4	3	4	2	4	4	3	3	4	2	3	4	3	3	4	4	4	3	4	2	4	4	4	3
	소화	소화장애	4	3	4	3	4	4	4	4	4	4	4	4	4	4	3	3	4	4	3	2	4	4	4	4	1	4	4	4	4	3	4	4	2	3	4	4	3	4	4	4	4	3	2	4	4	4	3
	흡수	흡수장애	4	3	4	3	4	4	4	4	4	4	3	4	4	4	3	3	4	4	3	2	4	4	4	4	1	4	3	4	4	3	4	4	2	3	4	3	3	4	4	4	4	3	2	4	4	4	3
	대사	불안정한 혈당수치의 위험	4	4	4	3	4	4	4	4	4	4	4	4	4	4	4	4	4	4	4	4	4	4	4	4	4	4	4	4	4	3	4	4	3	4	4	4	4	4	4	4	4	4	3	4	4	4	3
		고빌리루빈혈증	4	3	4	3	4	4	4	4	4	4	3	4	4	4	3	3	3	4	4	3	4	4	4	4	4	4	4	4	4	1	3	4	2	4	4	3	3	1	4	4	3	3	4	4	4	4	3
		간기능장애의 위험	4	4	4	3	4	4	4	4	4	4	3	4	4	4	4	3	3	4	4	4	4	4	4	4	4	4	4	4	4	3	4	4	3	4	4	4	4	1	4	4	4	3	4	4	4	4	3
		대사증후군의 위험	4	4	4	3	4	4	4	4	4	4	3	4	4	4	4	4	3	4	4	4	4	4	4	4	4	4	4	4	4	3	4	4	4	4	4	4	4	4	4	4	4	3	3	4	4	4	3
	수화	전해질 불균형의 위험	4	4	4	4	4	4	4	4	4	4	4	4	4	4	4	3	4	4	4	4	4	4	4	4	4	4	4	4	4	4	4	4	3	4	4	4	4	4	4	4	4	4	4	4	4	4	3
		체액불균형의 위험	4	4	4	4	4	4	4	3	4	4	4	4	4	4	4	3	4	4	4	2	4	4	4	4	4	4	3	4	4	3	4	4	3	4	4	4	4	4	4	4	4	4	4	4	4	4	3
		체액부족	2	4	4	3	4	4	4	4	4	4	4	4	4	4	4	4	4	4	4	4	4	4	4	4	4	4	4	4	4	3	4	4	3	4	4	4	4	4	4	4	4	4	4	4	4	4	3
		체액과다	2	4	4	3	4	4	4	4	4	4	4	4	4	4	4	4	4	4	4	4	4	4	4	4	4	4	4	4	4	3	3	4	3	4	4	4	4	4	4	4	4	4	4	4	4	4	3
4. 배설/교환	비뇨기계 기능	장애관련 요실금	4	4	4	3	3	4	4	4	3	4	3	4	3	4	3	3	2	3	3	2	4	4	4	4	4	4	3	3	4	3	4	4	2	3	4	2	2	1	3	3	2	1	2	3	3	4	3
		요실금	4	4	4	3	3	4	4	4	4	4	3	3	4	4	4	4	4	4	4	4	4	3	4	4	4	4	4	4	4	3	4	4	3	3	4	2	3	1	3	2	3	3	2	4	3	4	3
		배뇨장애	4	4	4	3	4	4	4	4	4	4	4	3	4	4	4	4	4	4	4	4	4	4	4	4	4	4	4	4	4	3	4	4	3	3	4	3	3	4	3	4	4	4	3	4	4	4	3
		요정체	4	4	4	3	4	4	4	4	4	3	4	3	4	4	4	4	4	4	4	4	4	4	4	4	4	4	4	4	4	3	3	4	3	3	4	3	3	4	3	4	3	2	2	4	4	4	3
	위장관계 기능	변비	3	4	4	3	4	4	3	4	4	2	4	3	4	4	4	4	4	4	4	4	4	3	4	4	4	4	4	4	4	3	3	4	3	3	4	2	2	1	3	4	4	4	2	3	4	4	3
		변실금	3	3	4	3	4	4	4	3	4	2	3	4	3	4	3	4	4	4	4	4	4	3	4	4	3	4	3	4	4	3	3	4	2	3	4	2	2	1	3	2	3	2	2	3	4	4	3
		설사	3	4	4	3	4	4	3	4	4	4	4	4	4	4	4	4	4	4	4	4	4	3	4	4	3	4	4	4	4	3	4	4	3	3	4	3	3	4	4	4	4	4	2	3	4	4	3
		위장관 운동 장애	3	3	4	3	4	4	4	4	4	4	4	4	4	4	4	4	4	4	4	4	4	4	4	4	4	4	4	4	4	3	3	4	3	3	3	2	3	4	4	4	4	4	3	4	2	4	3
	피부기능	피부통합성장애	3	4	4	3	4	4	4	4	4	4	3	4	4	4	4	3	4	4	3	4	4	3	4	4	4	3	4	3	4	3	3	4	3	4	4	3	3	4	4	4	4	2	3	4	3	4	3
	호흡기계 기능	가스교환장애	4	4	4	4	4	4	4	4	4	4	3	4	4	4	3	4	4	4	4	4	4	4	4	4	4	4	4	4	4	3	4	4	3	4	4	3	4	4	4	4	4	4	4	4	4	4	3
5. 활동/휴식	수면/휴식	수면박탈	3	3	3	3	4	4	4	3	4	2	3	3	4	4	4	3	4	3	4	4	4	4	4	4	4	3	2	4	4	3	3	4	2	3	3	2	2	1	3	3	3	3	2	3	3	4	3
	활동/운동	활동 지속 저하	3	4	3	3	4	4	3	3	4	3	4	3	4	4	4	3	3	4	4	4	4	4	4	3	4	4	3	4	4	3	3	4	2	3	3	2	2	1	3	3	2	3	2	3	3	4	3
		비사용증후군의 위험	3	4	2	3	4	4	3	3	4	4	2	3	3	4	4	4	4	4	3	4	4	2	4	4	3	3	3	2	4	3	3	4	2	3	3	2	2	1	3	3	2	3	1	3	3	4	3
		기동성 장애	3	4	4	3	4	4	4	3	4	4	3	3	4	4	4	3	4	4	4	4	4	3	4	4	4	4	4	3	4	3	4	4	2	3	3	3	2	1	3	4	4	3	2	3	3	4	3
		좌위수행 장애	3	2	3	3	4	4	3	3	3	3	3	3	4	4	4	3	2	4	4	4	4	3	4	3	4	3	3	3	3	3	4	4	2	3	3	2	2	1	3	3	2	3	1	3	2	4	3
		기립수행 장애	3	2	2	3	4	4	4	3	4	3	3	3	4	4	4	3	2	4	4	4	4	4	4	3	3	3	3	3	3	3	3	4	2	3	3	2	2	1	3	3	2	3	1	3	2	4	3
		보행장애	3	4	2	3	4	4	4	3	4	3	3	3	4	4	4	3	4	4	4	4	4	4	4	4	4	4	4	4	4	3	3	4	3	3	3	3	2	4	3	3	2	3	1	3	4	4	3
	에너지 균형	에너지장 불균형	2	2	3	3	3	4	3	3	3	3	1	2	3	4	2	2	2	3	3	2	4	3	4	3	1	3	1	4	3	2	3	4	2	3	3	2	1	1	3	2	2	1	1	3	4	4	3
		피로	2	4	3	3	4	4	3	3	3	4	4	2	4	4	2	3	3	3	4	4	4	3	4	4	4	4	4	4	3	3	3	4	2	3	3	2	2	4	3	2	2	3	1	3	3	4	3
		배회	3	4	3	3	4	4	2	3	4	4	1	2	4	4	3	3	4	4	4	4	4	3	4	3	3	3	4	3	4	3	3	4	2	3	3	2	2	1	2	2	2	1	1	2	3	4	3
	심혈관/호흡기계 반응	비효과적 호흡양상	4	4	4	4	4	4	4	4	4	4	4	4	4	4	4	4	4	4	4	4	4	4	4	4	4	4	4	4	4	3	4	4	3	4	4	4	4	4	4	4	4	4	4	4	4	4	3
		심박출량 감소	4	4	4	4	4	4	4	4	4	4	4	4	4	4	4	4	4	4	4	4	4	4	4	4	4	4	4	4	4	3	4	4	3	4	4	4	4	4	4	4	4	4	4	4	4	4	3
		심혈관기능장애의 위험	4	4	4	4	4	4	4	4	4	4	3	4	4	4	4	4	4	4	3	4	4	4	4	4	4	4	4	4	4	3	4	4	3	4	4	4	4	4	4	4	4	4	3	4	4	4	3
		비효과적 림프부종 자가관리	4	4	4	3	4	4	4	3	4	3	2	4	4	4	4	3	3	4	4	4	4	4	4	3	4	4	4	4	4	3	4	4	2	3	3	4	4	1	4	3	4	2	1	4	3	4	3
		자발적 환기 장애	4	4	4	3	4	4	4	4	3	4	2	4	4	4	4	4	4	4	4	4	4	4	4	4	4	4	4	4	4	3	4	4	3	4	4	4	4	4	4	3	4	4	4	4	3	4	3
		불안정한 혈압의 위험	4	4	4	4	4	4	4	4	4	4	3	4	4	4	4	4	4	4	4	4	4	4	4	4	4	4	4	4	4	3	4	4	3	4	4	4	4	4	4	4	4	4	4	4	3	4	3
		혈전증의 위험	4	4	4	4	4	4	4	4	4	4	4	4	4	4	4	3	4	4	3	4	4	4	4	4	4	4	4	4	4	3	4	4	3	4	4	4	4	4	4	3	4	4	4	4	4	4	3
		심장조직관류 감소의 위험	4	4	4	4	4	4	4	4	4	4	3	4	4	4	4	2	4	4	4	4	4	4	4	4	4	4	3	4	4	3	4	4	3	4	4	4	4	4	4	4	4	4	4	4	3	4	3
		비효과적 뇌조직관류의 위험	4	4	4	4	4	4	4	4	4	4	3	4	4	4	4	4	4	4	4	4	4	4	4	4	4	4	4	4	4	3	4	4	3	4	4	4	4	4	4	4	4	4	3	4	4	4	3
		비효과적 말초조직 관류	4	4	4	3	4	4	4	4	4	4	3	4	4	4	4	4	4	4	4	4	4	4	4	4	4	4	4	4	4	3	3	4	3	4	4	4	4	4	4	3	4	4	3	4	4	4	3
		호흡기 제거 반응 장애	4	3	4	3	4	4	4	2	3	3	3	4	4	4	4	3	4	4	3	4	4	4	4	3	2	4	2	4	4	3	4	4	3	4	3	4	4	4	4	3	3	3	4	4	4	4	3
	자기돌봄	일상생활 자가돌봄 결핍	3	4	3	3	4	4	3	4	4	2	4	2	4	4	3	3	4	4	4	4	4	3	4	4	4	4	4	3	4	3	3	4	2	3	3	2	2	4	3	3	3	3	2	3	3	4	3
		자기무시	3	2	3	3	3	4	2	4	3	2	2	2	3	4	2	3	2	2	4	3	4	3	4	3	2	3	3	2	4	3	3	4	2	3	2	2	2	1	3	3	2	1	1	2	3	4	3
6. 지각/인지	집중	편측성 지각이상	4	4	4	3	4	4	4	4	4	3	4	4	4	4	3	2	4	4	3	2	4	4	4	3	4	3	3	3	4	3	4	4	3	3	3	3	3	4	4	3	4	3	2	4	3	4	3
	지남력	지남력 장애	4	4	4	3	4	4	4	4	4	3	3	4	4	4	4	2	4	4	4	4	4	4	4	4	4	4	4	3	4	3	4	4	3	3	4	4	4	4	4	4	4	4	2	4	3	4	3
	감각/지각	감각/지각 장애	4	4	4	3	4	4	4	4	4	4	3	4	4	4	4	2	4	4	3	4	4	4	4	4	4	4	4	4	4	3	4	4	3	3	4	4	4	4	4	3	4	4	2	4	4	4	3
	인지	급성 혼동	4	4	4	4	4	4	4	4	4	3	3	2	4	4	3	4	4	4	4	4	4	4	4	4	4	4	4	4	4	3	4	4	3	3	4	4	3	4	4	3	4	4	2	4	4	4	3
		만성 혼동	4	4	4	3	3	4	4	4	4	3	3	2	4	4	3	3	3	4	4	4	4	4	4	4	3	3	4	3	4	3	4	4	3	3	4	2	3	4	4	3	4	2	2	4	4	4	3
		불안정한 정서조절	3	4	4	3	4	4	4	4	4	2	3	2	4	4	3	3	4	4	4	4	4	4	4	4	4	4	4	4	4	3	3	4	2	3	4	3	2	1	4	2	3	2	2	4	3	4	3
		비효과적 충동 조절	3	3	4	3	4	4	4	4	4	4	3	2	4	4	3	3	4	4	4	4	4	4	4	4	2	4	2	3	4	3	3	4	2	3	4	2	2	1	4	2	3	2	2	4	3	4	3
		지식부족	3	4	3	3	4	4	4	4	4	4	3	3	4	4	3	4	4	2	4	4	4	4	4	4	3	4	4	4	4	3	3	4	3	3	4	3	2	4	4	2	3	3	2	4	3	4	3
		기억장애	3	3	4	3	4	4	4	4	3	2	3	3	4	4	3	3	4	3	4	4	4	4	4	4	3	4	4	4	4	3	3	4	2	3	4	2	2	1	4	2	3	2	2	2	4	4	3
		사고과정 혼란	3	3	4	3	3	4	4	4	3	3	3	3	4	4	3	3	4	2	4	4	4	4	4	4	2	3	3	4	4	3	3	4	3	3	4	2	2	1	4	2	3	2	2	2	3	4	3
	의사소통	언어적 의사소통 장애	4	4	4	3	4	4	4	4	4	4	4	4	4	2	3	3	4	2	4	4	4	4	4	4	3	4	4	4	4	3	4	4	3	3	4	2	2	4	4	3	3	2	2	4	3	4	3
7. 안전/보호	감염	감염의 위험	4	4	4	4	4	4	4	4	4	3	4	4	4	4	4	4	4	4	4	4	4	4	4	4	4	4	4	4	4	4	4	4	3	4	4	4	4	4	4	4	4	4	4	4	4	4	3
		수술부위 감염 위험	4	4	4	4	4	4	4	4	4	3	4	4	4	4	4	3	4	4	4	4	4	3	4	4	4	4	3	4	4	3	4	4	2	4	4	4	4	1	4	4	4	3	2	4	4	4	3
	신체적 손상	비효과적 기도 청결	4	4	4	4	4	4	4	4	4	4	4	4	4	4	4	4	4	4	4	4	4	4	4	4	4	4	4	4	4	3	4	4	3	4	4	4	4	4	4	4	4	4	4	4	4	4	3
		흡인의 위험	4	4	4	4	4	4	4	4	4	4	4	4	4	4	4	4	4	4	4	4	4	4	4	4	4	4	4	4	4	3	4	4	3	4	4	4	4	4	4	4	4	4	3	4	4	4	3
		출혈의 위험	4	4	4	4	4	4	4	4	4	4	4	4	4	4	4	4	4	4	4	4	4	4	4	4	4	4	4	4	4	3	4	4	3	4	4	4	4	4	4	4	4	4	4	4	4	4	3
		치열장애	2	2	2	3	3	4	3	2	3	2	3	2	3	2	1	2	2	2	3	3	4	3	4	3	2	4	1	3	3	3	3	4	2	3	3	3	1	1	2	1	1	1	1	1	3	3	3
		안구건조의 위험	3	4	3	3	4	4	4	4	4	2	3	2	4	4	2	3	4	3	4	4	4	4	4	4	2	4	4	2	3	3	3	3	2	3	3	3	2	1	3	1	2	1	2	3	3	4	3
		비효과적 안구건조 자가관리	3	3	2	3	3	4	3	4	4	2	2	3	4	4	2	3	3	3	3	4	4	4	4	4	3	4	1	3	3	3	4	3	3	3	3	3	2	1	3	1	2	1	2	2	3	3	3
		구강건조의 위험	3	4	4	3	4	4	4	4	4	3	3	2	4	3	3	4	2	3	4	4	4	4	4	3	3	4	4	2	3	3	3	3	2	3	3	3	2	1	3	2	3	2	1	3	4	4	3
		낙상의 위험	4	4	4	3	4	4	4	4	4	4	4	4	4	4	4	4	4	4	4	4	4	4	4	4	3	4	4	4	4	3	4	4	3	3	4	4	4	4	4	4	3	4	3	4	4	4	3
		상해의 위험	4	4	4	3	4	4	4	4	4	4	4	4	4	4	4	4	3	4	4	4	4	4	4	4	2	4	4	4	4	3	3	4	3	3	4	4	4	1	4	3	2	4	2	4	4	4	3
		각막손상의 위험	4	4	3	3	4	4	4	3	4	2	2	2	4	3	3	3	4	3	4	4	4	4	4	4	3	4	3	4	3	3	3	4	2	3	3	3	4	1	4	2	2	1	2	3	4	4	3
		유두-유륜 복합 손상	3	2	2	3	4	4	3	2	3	2	4	2	4	3	3	2	3	3	3	3	4	3	4	4	2	2	3	3	3	3	3	4	2	3	3	2	1	1	3	2	2	1	1	2	3	4	3
		요로손상의 위험	4	4	4	3	4	4	4	4	4	3	4	4	4	4	4	3	4	4	4	4	4	4	4	4	2	4	4	4	4	3	4	4	3	3	3	4	3	1	4	2	3	1	2	3	4	4	3
		수술 중 체위와 관련된 손상의 위험	4	4	3	3	4	4	4	4	3	3	4	4	3	4	3	4	4	4	4	3	4	4	4	4	4	2	4	3	3	3	3	4	3	3	3	3	3	1	4	3	3	2	2	2	4	4	3
		열손상의 위험	4	4	4	3	4	4	4	4	4	3	4	4	4	4	3	4	4	4	4	4	4	4	4	3	4	4	4	3	4	3	4	4	3	3	3	4	2	1	4	2	3	3	2	3	4	4	3
		구강점막 통합적 손상	4	4	4	3	4	4	4	4	4	3	3	4	4	4	3	3	4	4	4	4	4	4	4	3	4	4	3	2	3	3	3	4	2	3	3	4	2	1	4	3	4	2	2	4	3	4	3
		말초신경 혈관 기능이상의 위험	4	3	4	4	4	4	4	4	4	3	3	4	4	4	3	3	3	4	4	4	4	4	4	4	4	4	3	4	4	3	4	4	3	3	3	4	3	1	4	3	3	2	4	4	4	4	3
		신체적 외상의 위험	4	4	4	3	4	4	4	4	4	4	3	4	4	4	3	4	3	4	4	4	4	4	4	4	4	4	4	4	4	3	4	4	2	3	3	4	3	4	4	2	2	4	2	4	4	4	3
		혈관 외상의 위험	4	4	4	4	4	4	4	4	4	3	3	4	4	4	3	3	3	4	4	4	4	4	4	3	4	4	4	4	4	3	4	4	2	3	3	4	3	4	4	3	3	3	2	2	4	4	3
		성인 욕창	4	4	4	4	4	4	4	4	4	4	4	4	4	4	4	4	4	2	4	4	4	4	4	4	4	4	4	3	4	3	4	4	3	3	3	4	3	4	4	4	4	4	3	4	4	4	3
		아동 욕창	4	4	4	4	4	4	1	4	4	2	4	4	4	4	1	2	4	2	3	2	4	4	4	4	4	4	1	3	3	3	3	4	3	3	3	4	3	4	4	2	4	4	2	4	4	4	3
		신생아 욕창	4	4	4	4	4	4	1	4	4	1	3	3	4	4	1	2	4	2	3	2	4	4	4	4	4	4	1	3	3	3	3	4	2	3	3	4	3	4	4	2	4	4	2	4	4	4	3
		쇼크의 위험	4	4	4	4	4	4	4	4	4	4	4	4	4	4	4	4	4	4	4	4	4	4	4	4	4	4	4	4	4	3	4	4	3	3	4	4	4	4	4	4	4	4	3	4	4	4	3
		피부 통합성 장애	4	4	4	3	4	4	4	4	4	4	3	4	4	4	4	4	2	4	4	4	4	4	4	4	4	4	4	3	4	3	4	4	3	3	3	4	3	4	4	4	4	4	3	4	4	4	3
		영아급사증후의 위험	4	4	4	4	4	4	4	4	4	4	4	4	4	4	3	3	4	4	4	3	4	4	4	4	3	4	3	3	4	3	4	4	3	3	3	4	4	1	4	1	3	3	2	3	4	4	3
		질식의 위험	4	4	4	4	4	4	4	4	4	4	3	4	4	4	3	4	4	4	4	4	4	4	4	4	2	4	4	4	4	3	4	4	3	3	4	4	4	4	4	3	3	3	2	2	4	4	3
		수술 후 회복지연	4	3	3	3	4	4	3	4	3	3	3	4	4	4	3	3	3	4	4	4	4	4	4	4	3	4	4	3	4	3	3	4	3	2	4	4	3	4	4	3	3	4	2	4	3	4	3
		조직 통합성 장애	4	4	4	3	4	4	4	4	4	3	3	4	4	2	3	4	3	4	4	4	4	4	4	4	2	4	4	3	4	3	3	4	3	3	4	4	3	4	4	4	3	3	2	4	3	4	3
	폭력	여성 생식기 손상의 위험	3	3	4	3	4	4	2	4	4	3	2	3	4	4	3	3	3	4	3	2	4	4	4	3	3	4	4	3	4	3	4	4	3	3	3	2	2	1	3	2	2	4	2	3	4	4	3
		타인에 대한 폭력의 위험	3	3	3	3	4	4	2	4	3	2	2	3	4	2	2	3	3	3	4	4	4	4	4	4	3	4	4	3	4	3	3	4	3	3	3	2	2	1	3	2	2	4	2	4	4	4	3
		자신에 대한 폭력의 위험	3	3	3	3	4	4	2	4	3	4	2	3	4	2	2	3	2	2	4	4	4	4	4	4	3	4	1	3	4	3	3	4	3	3	3	2	3	1	3	2	2	4	2	4	4	4	3
		자해	3	4	3	4	4	4	3	4	3	3	3	3	4	2	3	3	4	2	4	4	4	4	4	4	4	4	4	4	4	3	3	4	3	2	3	2	3	1	3	2	2	4	2	4	4	4	3
		자살 행동의 위험	3	4	4	4	4	4	3	4	4	4	4	3	4	4	4	3	4	4	4	4	4	4	4	4	4	4	4	4	4	3	4	4	3	3	3	3	3	1	3	2	2	4	2	4	4	4	3
	환경적 위험	오염	3	2	3	3	4	4	3	4	4	3	4	3	4	4	1	3	3	4	4	3	4	4	4	4	4	4	4	4	4	3	4	4	3	3	3	1	2	4	3	2	1	2	1	2	4	4	3
		직업적 상해의 위험	3	2	3	3	4	4	3	4	4	3	4	3	4	4	2	3	3	4	4	3	4	4	4	4	4	4	4	2	4	3	3	4	3	3	3	1	2	4	2	2	1	2	2	3	3	3	3
		중독의 위험	3	4	3	3	4	4	4	4	4	3	2	4	4	4	3	2	3	4	4	3	4	4	4	4	4	4	4	3	4	3	4	4	3	3	3	3	3	1	3	2	1	3	2	3	4	4	3
	방어과정	요오드성 조영제 부작용의 위험	3	4	4	3	4	4	3	4	4	3	3	4	4	4	3	3	4	4	4	3	4	4	4	3	4	2	3	3	3	2	4	4	3	3	3	3	2	1	3	4	3	3	3	4	4	4	3
		알레르기 반응의 위험	3	4	4	4	4	4	4	4	4	4	3	4	4	4	4	4	4	4	4	4	4	4	4	3	4	3	4	4	4	3	4	4	3	3	3	3	3	4	3	4	3	4	3	3	4	4	3
		라텍스 알레르기 반응의 위험	3	3	3	3	4	4	3	4	3	3	2	4	3	4	2	2	4	3	4	2	4	4	4	3	3	2	1	4	3	2	3	3	3	2	2	1	1	1	2	1	1	3	1	2	4	3	3
	체온조절	고체온	3	4	4	4	4	4	4	4	4	3	3	3	4	4	4	4	4	4	4	4	4	4	4	4	4	4	4	4	4	3	4	4	3	4	4	4	3	4	4	4	4	4	4	4	4	4	3
		저체온	3	4	4	4	4	4	4	4	4	4	4	3	4	4	4	4	4	4	4	4	4	4	4	4	4	4	4	4	4	3	4	4	3	4	4	4	3	4	4	2	3	4	4	4	4	4	3
		신생아 저체온	4	4	4	4	4	4	4	4	4	4	4	4	4	4	3	4	4	4	4	2	4	4	4	4	3	4	1	4	3	3	4	4	3	4	4	4	3	1	4	2	3	4	3	4	4	4	3
		수술 중 저체온의 위험	4	4	4	4	4	4	4	4	3	3	3	4	4	4	3	3	4	3	4	2	4	4	4	4	2	4	1	3	3	3	3	4	2	4	4	3	3	1	4	3	3	3	3	3	4	4	3
		비효과적 체온조절	4	3	4	3	4	4	4	4	4	4	4	4	4	4	3	4	4	4	4	3	4	4	4	4	2	4	4	4	4	3	4	4	3	3	4	4	3	4	4	3	3	2	4	4	4	4	3
8. 안위	신체적 안위	신체적 안위 손상	3	4	4	3	4	4	4	4	4	4	4	4	4	4	3	3	4	4	4	4	4	4	4	3	4	4	4	4	4	3	3	4	3	3	4	3	4	4	4	3	1	2	3	3	3	4	3
		오심	3	4	4	3	4	4	4	4	4	3	4	3	4	4	3	4	4	4	4	4	4	4	4	4	3	4	4	3	3	3	3	4	3	3	4	3	3	4	4	4	4	4	3	4	3	4	3
		급성통증	3	4	4	3	4	4	4	4	4	4	4	4	4	4	4	4	4	4	4	4	4	4	4	4	4	4	4	4	4	3	4	4	3	4	4	4	3	4	4	4	4	4	4	4	4	4	3
		만성통증	3	4	4	3	4	4	4	4	4	3	4	4	4	4	4	3	3	4	4	4	4	4	4	4	3	4	4	3	4	3	3	4	3	4	4	3	3	4	4	4	4	4	3	4	4	4	3
		분만통증	3	4	4	3	4	4	4	4	4	4	4	4	4	2	4	3	4	4	4	4	4	4	4	4	2	4	4	3	4	3	3	4	3	3	4	4	3	1	4	2	3	3	3	3	3	4	3
	환경적 안위	환경적 안위 손상	2	2	3	3	3	4	3	4	3	3	1	3	4	3	3	2	4	2	4	4	4	4	4	3	3	4	4	3	3	3	3	4	2	3	4	1	2	1	2	1	1	2	2	3	4	3	3
	사회적 안위	사회적 안위 손상	2	2	3	3	3	4	3	4	3	3	1	3	4	3	3	2	3	2	4	4	4	4	4	3	3	4	4	3	3	3	3	4	2	3	3	1	2	1	2	1	1	2	2	3	4	4	3
9. 역할관계	돌봄제공자 역할	부모역할 장애	3	3	3	3	3	4	3	4	3	3	4	3	4	2	3	3	4	4	4	3	4	3	4	4	2	4	4	3	4	3	3	4	3	3	3	1	2	1	3	1	3	3	2	4	4	4	3
		돌봄제공자 역할 긴장	3	3	3	3	3	4	3	4	3	3	3	3	4	2	2	3	3	4	4	3	4	4	4	4	2	4	3	3	4	3	3	3	3	3	3	1	3	1	2	1	3	2	2	4	3	4	3
	가족관계	애착장애의 위험	3	4	2	3	4	4	3	4	4	3	4	4	4	2	3	3	3	4	4	3	4	3	4	3	4	4	3	3	4	3	3	4	2	3	3	1	3	1	2	1	2	2	2	3	3	4	3
		가족 정체성 혼란증후군	3	2	2	3	3	4	3	4	3	3	3	2	4	2	3	2	3	4	3	2	4	3	4	3	2	4	4	3	3	3	3	4	2	3	3	1	2	1	2	1	2	2	2	3	3	4	3
		가족과정 기능장애	3	3	3	3	3	4	3	4	3	3	3	3	4	2	3	2	3	4	3	4	4	3	4	3	2	4	4	3	3	3	4	4	3	3	3	1	2	1	2	1	2	1	2	3	4	4	3
	역할 수행	비효과적 관계	2	3	3	3	3	4	3	4	3	3	2	3	4	2	2	2	2	3	4	2	4	4	4	4	3	4	4	3	3	3	3	4	2	3	3	1	2	1	2	1	2	2	2	3	3	4	3
		부모역할 갈등	2	3	3	3	4	4	3	4	3	3	3	3	4	2	3	3	3	3	4	2	4	3	4	4	2	4	4	3	3	3	3	4	3	3	3	1	2	1	2	1	2	2	2	3	4	4	3
		비효과적 역할 수행	2	3	3	3	3	4	3	4	3	3	3	3	4	2	2	3	3	3	4	4	4	4	4	4	2	4	4	3	3	3	4	4	3	3	3	1	2	1	2	1	2	1	2	3	3	4	3
		사회적 상호작용 장애	2	2	3	3	3	4	3	4	3	3	3	3	4	2	2	3	3	3	4	4	4	4	4	3	2	4	4	3	3	3	3	4	3	3	3	1	2	1	2	1	2	3	2	3	3	3	3
10. 성	성정체감	성정체감	3	2	1	3	3	4	3	4	3	3	4	3	4	2	3	3	3	2	3	3	4	3	4	3	3	3	1	3	3	3	3	4	3	3	3	1	2	1	2	1	1	4	2	3	3	4	3
	성기능	성기능장애	3	3	2	3	3	4	4	4	3	3	4	3	4	2	3	3	3	4	4	3	4	4	4	3	2	3	4	3	3	3	3	4	3	3	3	1	2	1	2	1	1	3	2	3	3	4	3
		비효과적 성적 양상	3	2	2	3	3	4	4	4	3	3	4	3	4	2	3	3	3	3	4	3	4	3	4	3	2	3	4	3	3	3	3	4	3	3	3	1	2	1	2	1	1	1	1	3	3	4	3
	생식	비효과적 임신과 출산과정	4	3	3	3	4	4	3	4	4	3	2	4	4	4	4	3	4	4	4	4	4	4	4	3	2	4	4	3	3	3	4	4	3	4	4	3	3	1	4	3	3	3	2	2	4	4	3
		모아관계 장애의 위험	4	2	3	3	4	4	4	4	4	3	2	4	4	2	4	3	3	4	4	4	4	4	4	3	2	4	4	3	3	3	3	4	3	4	4	3	3	1	4	1	3	1	2	3	4	4	3
11. 대처/스트레스 내성	외상 후 반응	기능이상을 유발하는 이민전환에 대한 위험	2	2	2	3	3	4	2	2	3	3	2	3	3	2	1	2	2	2	3	2	4	2	4	2	3	3	4	3	3	2	3	4	3	2	3	1	2	1	2	2	1	1	1	2	3	3	3
		외상 후 증후군	3	4	3	3	4	4	4	4	4	3	3	3	4	4	3	3	3	3	4	4	4	4	4	4	4	4	4	3	4	3	4	4	3	3	3	1	3	1	3	2	2	3	2	3	4	4	3
		강간-상해 증후군	3	4	2	3	4	4	4	4	4	2	3	3	4	3	2	3	3	3	3	4	4	4	4	4	2	4	3	3	3	4	4	4	3	3	3	1	3	1	2	2	2	3	2	3	4	4	3
		환경변화 스트레스 증후군	4	2	3	3	3	4	3	4	3	2	2	3	4	3	2	3	3	3	4	4	4	4	4	3	2	4	3	3	4	3	3	4	3	3	3	1	3	1	2	2	2	4	2	3	4	4	3
	대처반응	비효과적 활동계획	2	2	3	3	3	4	3	4	3	3	2	3	4	4	2	2	2	2	3	3	4	4	4	3	2	4	4	3	3	3	3	4	3	3	3	2	3	4	2	2	2	1	1	2	4	4	3
		불안	2	4	4	3	4	4	4	4	4	4	3	3	4	4	4	4	4	4	4	4	4	4	4	4	3	4	4	3	3	3	4	4	3	3	3	3	3	4	3	3	3	4	3	4	4	4	3
		비효과적 대처	2	4	3	3	4	4	3	4	4	4	3	4	4	4	3	3	4	3	4	4	4	4	4	4	3	4	4	3	4	3	4	4	3	3	3	3	2	4	3	3	2	1	2	4	4	4	3
		비효과적 지역사회 대처	2	2	1	2	3	4	3	4	4	4	2	3	4	4	2	2	3	2	4	4	4	4	4	4	3	4	4	3	4	3	4	4	3	3	3	2	2	1	2	2	2	2	2	3	4	3	3
		손상된 가족 대처	2	2	1	2	3	4	3	4	3	3	2	3	4	4	2	3	3	3	3	4	4	4	4	4	2	4	4	3	4	3	4	4	3	3	3	2	2	1	2	2	2	1	2	3	3	4	3
		죽음 불안	2	3	3	4	4	4	3	4	3	3	4	3	4	4	3	4	2	3	4	4	4	4	4	4	3	3	4	3	4	3	4	4	3	4	3	2	2	1	1	4	3	3	2	4	4	4	3
		비효과적 부정	2	2	1	3	4	4	3	4	3	3	3	3	4	4	3	3	3	3	4	4	4	3	4	3	3	3	4	3	3	3	4	4	3	3	3	2	2	4	1	2	2	1	1	2	3	4	3
		두려움	2	4	2	3	4	4	4	4	4	3	2	3	4	4	3	3	2	3	4	4	4	4	4	4	3	3	4	3	3	3	3	4	3	3	3	2	2	4	2	2	3	2	1	3	3	4	3
		부적응적 슬픔	2	4	2	3	4	4	3	4	3	3	2	3	4	4	2	3	2	3	4	4	4	3	4	4	3	3	4	3	3	3	3	4	3	3	3	2	2	1	2	2	2	1	1	3	3	4	3
		기분조절 장애	2	3	3	3	4	4	4	4	4	3	3	3	4	4	2	3	2	3	4	4	4	4	4	4	2	3	4	3	3	3	3	4	3	3	3	2	2	1	2	2	2	3	2	3	3	4	3
		무력감	2	3	3	3	4	4	3	4	3	3	2	3	4	4	2	3	4	3	4	4	4	4	4	4	2	3	4	3	3	3	3	4	3	3	3	2	2	1	2	2	2	3	1	3	3	4	3
		극복력 장애	2	3	2	3	3	4	3	4	3	3	3	3	4	4	2	2	3	2	4	4	4	4	4	4	2	3	4	3	3	3	3	4	3	3	3	2	2	1	2	2	2	2	1	3	3	4	3
		만성 비탄	2	2	2	3	3	4	3	4	3	2	3	3	4	4	2	3	2	3	4	4	4	4	4	4	2	3	4	3	3	3	3	4	3	3	3	2	2	1	2	2	2	1	1	3	3	4	3
		스트레스 과다	2	4	3	3	4	4	4	4	4	2	3	3	4	4	2	3	4	2	4	4	4	4	4	4	2	4	4	4	3	3	3	4	3	3	3	2	2	1	2	2	2	3	1	2	3	3	3
	신경/행동학적 스트레스	급성 약물 금단 증후군	4	3	3	3	4	4	4	4	4	3	3	3	4	4	3	4	4	3	4	4	4	4	4	3	2	2	4	3	3	3	4	4	3	3	3	3	3	1	3	3	2	3	2	4	4	4	3
		자율적 반사장애	4	3	4	3	4	4	3	2	3	3	3	3	4	4	3	3	3	2	4	2	4	4	4	3	2	4	4	3	3	3	4	4	3	3	3	3	3	1	3	2	1	3	2	4	3	4	3
		신생아 약물중단 증후군	4	3	4	3	4	4	2	2	4	3	2	3	4	4	2	3	4	3	3	2	4	4	4	3	2	2	3	3	3	3	4	4	3	3	3	3	3	1	2	1	1	2	2	2	3	4	3
		비조직적 영아 행동	3	3	4	3	4	4	3	4	3	3	3	3	4	4	2	3	3	3	3	3	4	4	4	3	2	2	3	3	3	3	3	4	2	3	3	3	3	1	3	1	1	1	2	3	3	4	3
12. 삶의 원칙	가치/신념/행동의 일치성	의사결정 갈등	3	2	3	3	4	4	3	4	3	3	3	3	4	2	1	3	4	2	4	3	4	4	4	3	3	4	4	3	3	3	3	4	3	3	3	3	3	4	2	3	3	2	2	3	3	4	3
		자주적 의사결정 장애	3	2	3	3	4	4	3	4	3	3	3	3	4	2	1	3	2	2	4	2	4	4	4	4	2	2	1	3	3	3	3	4	3	3	3	3	2	1	2	2	2	2	2	3	3	4	3
		도덕적 고뇌	2	2	2	3	4	4	2	4	3	2	2	2	4	2	1	2	3	3	3	2	4	4	4	3	2	2	4	3	3	3	3	4	2	3	3	3	2	4	2	1	2	4	1	3	4	4	3
		손상된 신앙심	2	2	2	3	3	4	2	2	3	2	2	2	4	2	1	2	2	2	3	2	4	2	4	3	2	2	1	3	3	3	3	4	3	3	3	1	1	1	2	1	2	1	1	3	3	3	3
		영적 고뇌	2	2	2	3	3	4	2	2	3	2	2	2	4	2	1	3	3	2	3	2	4	3	4	3	2	2	4	3	3	3	3	4	2	3	3	1	1	1	2	1	2	1	1	3	3	3	3
13. 자아지각	자아개념	절망감	2	3	2	3	3	4	3	4	3	2	2	3	4	4	1	3	2	2	4	4	4	4	4	4	2	2	4	4	3	3	3	4	2	3	3	1	2	1	2	1		2	2	3	3	4	3
		인간존엄성 혼란의 위험	2	2	2	3	3	4	3	4	3	3	2	3	4	4	1	3	3	2	4	2	4	4	4	3	2	2	4	3	3	3	3	4	3	3	3	1	3	1	2	1	3	2	2	3	3	4	3
		자아정체감 혼란	2	3	2	3	3	4	3	4	4	3	3	3	4	4	1	3	3	2	4	3	4	4	4	3	2	4	4	3	3	3	3	4	3	3	3	1	3	1	2	1	2	2	2	3	3	4	3
	자존감	만성적 자존감 저하	2	2	2	3	3	4	3	4	3	3	3	2	4	4	1	3	3	2	4	4	4	4	4	3	2	2	4	3	3	3	3	4	3	3	3	1	3	1	2	1	2	2	2	3	3	4	3
		상황적 자존감 저하	2	2	2	3	3	4	3	4	3	3	3	2	4	4	1	3	4	2	4	4	4	4	4	3	2	2	4	3	3	3	3	4	2	3	3	1	3	1	2	1	2	3	2	3	3	4	3
	신체상	신체상 혼란	2	4	3	3	4	4	4	4	3	3	3	2	4	4	1	3	4	3	4	3	4	4	4	3	2	4	4	3	3	3	3	4	3	3	3	1	3	1	2	1	3	3	2	3	3	4
[truncated: 7 more columns]
